# Supplementary material for: Effects of COVID-19 convalescence on pregnancy outcomes in frozen-thawed embryo transfer: A retrospective cohort study
Source: PLoS One. 2025 Jul 1;20(7):e0326155. doi: 10.1371/journal.pone.0326155 (PMC12212481; doi:10.1371/journal.pone.0326155)
Supplement: S1 Data — (XLSX) [file pone.0326155.s003.xlsx]

## Sheet: Sheet1
team	age	age	BMI	infertility type	Basic FSH	infertility cause	fertilization method	endometrial preparation program	number of embryos transferred	Development stage of embryos transferred	Positive HCG rate	Clinical pregnancy rate	Abortion rate	Ongoing pregnancy rate	Pregnancy complications rate	Live birth rates	preterm birth rate
0	29	0	20.7008	0	6.8	1	2	2	2	0	1	1	0	1	0	1	1
0	25	0	19.052	1	6.4	2	2	3	1	1	0	0		0		0
0	30	0	24.2215	0	8	1	1	3	2	0	1	1	0	1	0	1	1
0	28	0	19.0039	1	7.5	1	1	3	2	0	0	0		0		0
0	28	0	21.0938	0	4.2	1	1	2	1	1	0	0		0		0
0	38	1	16.8739	1	6.9	1	1	3	1	1	0	0		0		0
0	39	1	26.1719	0	6.2	1	1	3	1	1	0	0		0		0
0	28	0	24.1415	0	5.2	1	1	3	1	1	1	1	0	1	1	1	0
0	26	0	18.2899	0	8.5	2	2	3	2	0	1	1	0	1	0	1	0
0	31	0	24.2188	1	4.1	1	1	3	2	0	1	1	0	1	0	1	1
0	30	0	22.4766	0	8.4	1	1	3	1	0	0	0		0		0
0	36	1	29.1363	1	2.8	1	1	3	2	0	1	1	0	1	0	1	0
0	31	0	19.3821	1	7.3	1	1	3	1	0	1	1	0	1	0	1	0
0	26	0	17.9592	1	7.4	1	1	3	2	0	1	1	1	1	0	0
0	28	0	21.4844	1	6.2	1	1	3	2	0	0	0		0		0
0	36	1	22.8928	1	8.2	3	1	2	2	0	1	1	0	1	0	1	0
0	27	0	22.0604	1	5	1	1	2	1	1	1	1	0	1	0	1	0
0	30	0	19.9792	0	8.3	2	2	1	2	0	1	1	0	1	0	1	0
0	24	0	31.6456	0	4.5	1	3	3	2	1	1	1	0	1	1	1	0
0	22	0	21.1927	0	5.4	2	2	3	1	1	1	1	0	1	0	1	0
0	33	0	21.6713	1	7.3	1	1	2	2	0	1	1	0	1	0	1	0
0	37	1	20.3954	1	7.7	3	2	3	2	0	1	1	0	1	1	1	1
0	29	0	18.1312	0	8.1	1	1	2	1	1	1	1	1	0	0	0
0	25	0	22.2222	0	7.3	1	1	1	1	0	1	1	0	1	0	1	0
0	36	1	18.3594	1	7.6	1	1	2	1	1	1	1	0	1	0	1	0
0	31	0	25.5556	1	7.2	1	1	3	2	0	1	1	1	0	0	0
0	37	1	24.8358	1	5.7	1	1	3	2	0	0	0		0		0
0	24	0	17.9282	0	5	2	2	2	2	0	0	0		0		0
0	28	0	22.3488	0	6.7	3	1	3	2	0	1	1	0	1	1	1	0
0	34	0	25.2174	0	6.3	1	1	3	1	1	1	1	1	0	0	0
0	29	0	19.052	0	6.7	3	1	2	2	0	0	0		0		0
0	31	0	17.9151	0	7.7	1	1	3	2	0	1	1	0	1	1	1	1
0	31	0	21.2891	0	5.3	1	1	2	1	0	1	1	0	1	1	1	0
0	27	0	22.5827	1	6.8	1	1	2	2	0	1	1	0	1	0	1	0
0	33	0	20.5761	1	6.2	1	1	3	2	0	1	1	0	1	1	1	0
0	39	1	26.0375	1	10.4	1	1	3	1	0	0	0		0		0
0	33	0	28.2828	1	5	1	1	3	2	0	1	0		0		0
0	33	0	24.6094	1	7.3	4	1	2	2	0	0	0		0		0
0	25	0	22.8928	0	5.4	1	1	2	1	1	1	1	0	1	1	1	0
0	31	0	19.7777	0	7.1	3	2	3	2	0	0	0		0		0
0	31	0	22.1003	1	5.4	1	1	3	1	1	1	1	1	0	0	0
0	31	0	22.5827	1	10.3	1	1	3	2	0	0	0		0		0
0	31	0	22.2656	1	5.5	1	1	2	2	1	1	1	0	1	0	1	0
0	32	0	25.3906	0	5.2	1	1	2	2	0	1	1	0	1	0	1	1
0	27	0	21.2306	0	4.2	1	3	3	2	0	1	1	0	1	1	1	0
0	31	0	18.5901	1	4	1	1	2	2	0	1	1	0	1	0	1	0
0	32	0	23.634	1	6.2	1	1	2	2	0	1	1	0	1	0	1	0
0	40	1	23.4236	1	6.6	1	1	2	2	0	1	1	1	1	0	0
0	29	0	22.6562	0	6.2	1	1	2	2	0	0	0		0		0
0	27	0	31.1419	1	4.8	2	2	3	2	0	1	0		0		0
0	40	1	22.8516	1	7.7	1	2	1	1	0	0	0		0		0
0	30	0	19.1111	0	7.4	3	3	3	2	0	1	1	0	1	0	1	0
0	42	1	21.573	1	7.1	3	2	2	1	0	0	0		0		0
0	33	0	19.5312	1	8.5	1	1	3	2	0	0	0		0		0
0	31	0	22.9568	0	10.5	2	2	3	2	0	1	1	0	1	0	1	1
0	29	0	22.9591	0	4.9	4	1	3	1	1	1	1	0	1	0	1	0
0	27	0	18.9866	0	7.4	1	1	3	2	1	1	1	0	1	0	1	0
0	32	0	26.3672	1	6.9	1	1	2	1	1	1	1	0	1	0	1	0
0	32	0	27.1203	0	6.4	2	1	3	1	0	1	0		0		0
0	31	0	20.5761	0	6.2	1	1	2	1	0	1	1	0	1	0	1	0
0	31	0	21.0303	0	6.8	1	1	3	2	0	0	0		0		0
0	38	1	23.0332	1	7.1	1	1	2	1	0	0	0		0		0
0	32	0	19.7711	0	6.8	3	1	2	2	1	1	1	0	1	0	1	0
0	29	0	21.4536	0	6.3	2	2	2	1	1	0	0		0		0
0	26	0	18.4265	0	6.3	1	1	3	2	0	1	1	0	1	0	1	0
0	32	0	23.0518	1	5.6	3	1	3	2	0	0	0		0		0
0	29	0	20.8209	0	6.4	1	1	3	2	0	1	1	0	1	1	1	0
0	37	1	24.974	0	9.1	3	2	3	2	0	0	0		0		0
0	36	1	23.0112	1	6.7	1	1	3	2	0	1	1	0	1	1	1	0
0	28	0	19.6283	0	6.2	1	1	3	2	0	1	1	0	1	1	1	1
0	30	0	17.9282	1	6.4	3	1	2	2	0	0	0		0		0
0	34	0	30.0433	1	8	1	1	3	2	0	1	1	0	1	1	1	0
0	28	0	18.8189	0	6.5	1	1	3	2	1	1	1	0	1	0	1	0
0	28	0	20.7008	1	5.9	1	1	3	2	0	1	1	0	1	0	1	0
0	25	0	20.202	0	5.9	1	1	3	2	1	1	1	0	1	0	1	1
0	43	1	21.4844	1	5.8	1	1	1	1	0	0	0		0		0
0	23	0	22.4766	1	5.2	1	1	3	2	0	1	0		0		0
0	29	0	17.4818	0	8.2	2	1	3	1	1	1	1	0	1	1	1	0
0	27	0	24.9135	1	5.2	1	2	3	1	0	0	0		0		0
0	28	0	22.0604	0	5.9	1	1	1	1	0	0	0		0		0
0	32	0	21.0962	0	6.8	1	1	1	2	0	0	0		0		0
0	32	0	26.2188	1	5.7	1	1	1	2	0	0	0		0		0
0	28	0	28.7201	0	5.5	1	1	1	2	0	1	1	0	1	0	1	1
0	29	0	19.5312	0	8.9	1	1	2	2	1	1	0		0		0
0	40	1	23.8751	1	5.8	1	1	1	2	0	0	0		0		0
0	35	1	18.1641	1	7.2	1	1	3	1	0	0	0		0		0
0	28	0	24.4141	0	4.6	1	1	2	1	1	0	0		0		0
0	44	1	26.0375	1	8.4	1	2	3	1	0	0	0		0		0
0	37	1	20.5457	1	6.1	1	1	2	2	0	1	1	0	1	0	1	1
0	39	1	20.8117	1	6.9	3	2	3	2	0	0	0		0		0
0	31	0	27.1809	1	5.4	1	1	1	2	0	1	1	0	1	0	1	0
0	31	0	19.9481	1	8.9	1	1	1	2	0	1	1	0	1	0	1	0
0	35	1	25.8645	0	5.7	1	1	3	2	0	1	1	0	1	1	1	1
0	27	0	22.0604	1	6.2	1	1	3	2	0	0	0		0		0
0	26	0	19.5312	0	6.1	1	1	3	2	0	0	0		0		0
0	36	1	17.8506	0	13.7	1	1	3	2	0	1	1	0	1	0	1	1
0	31	0	24.7676	1	5.6	1	1	3	2	0	1	1	0	1	0	1	1
0	38	1	24.974	0	6.3	2	2	3	2	1	0	0		0		0
0	29	0	23.0332	1	9.8	1	1	2	1	0	0	0		0		0
0	23	0	25.3906	0	4.8	2	2	2	2	0	1	1	0	1	0	1	0
0	28	0	26.6193	1	5.7	1	1	3	2	0	1	1	0	1	0	1	1
0	29	0	27.0552	0	7.6	3	2	2	2	0	1	1	0	1	0	1	0
0	47	1	27.5312	1	11.9	1	1	3	2	0	0	0		0		0
0	26	0	18.7783	1	7.1	1	1	3	1	1	1	1	0	1	0	1	0
0	47	1	25.7117	1	6.9	1	1	3	2	0	0	0		0		0
0	23	0	33.0579	0	8	1	1	3	2	0	1	1	0	1	0	1	0
0	53	1	25.7812	1	7.6	1	1	2	1	0	0	0		0		0
0	30	0	19.5556	0	6.1	1	1	3	2	0	1	1	0	1	0	1	0
0	33	0	23.5883	1	6.7	1	1	3	2	0	1	1	0	1	0	1	0
0	23	0	18.132	0	5.9	1	1	3	2	0	0	0		0		0
0	22	0	25.2363	0	8.2	1	1	2	2	1	1	1	0	1	0	1	0
0	29	0	18.3594	1	7.6	1	1	2	2	0	1	1	0	1	0	1	0
0	32	0	21.3593	0	7.7	1	1	3	2	0	0	0		0		0
0	28	0	22.4913	0	6	1	1	2	2	0	1	0		0		0
0	28	0	21.3593	1	6.1	1	1	1	2	0	0	0		0		0
0	27	0	17.1875	0	5.5	1	3	3	2	0	1	1	0	1	0	1	0
0	28	0	21.2891	0	8.1	1	1	3	2	0	1	1	1	0	0	0
0	29	0	27.3438	0	6.4	3	2	3	1	1	1	1	0	1	0	1	1
0	41	1	18.6453	1	6.9	1	1	2	2	0	1	1	1	0	0	0
0	33	0	22.6003	1	6.5	1	2	2	2	0	1	1	0	1	0	1	0
0	41	1	22.3478	1	8.7	1	1	3	2	0	0	0		0		0
0	35	1	21.7193	1	3	1	1	2	1	1	1	1	0	1	0	1	0
0	33	0	20.5761	1	8.1	1	1	3	1	0	1	1	0	1	0	1	0
0	27	0	20.3244	0	6.1	1	1	3	2	0	1	1	1	0	0	0
0	32	0	22.0386	0	6.3	1	1	3	1	0	0	0		0		0
0	24	0	19.0311	1	6.6	1	1	3	2	0	1	0		0		0
0	32	0	36.3108	0	5.6	3	2	3	2	0	1	1	0	1	0	1	0
0	27	0	22.4913	1	7	1	1	3	2	0	1	1	0	1	1	1	1
0	32	0	20.5625	1	7	1	1	3	2	1	1	1	0	1	1	1	0
0	30	0	18.7962	0	7.3	1	2	3	1	1	0	0		0		0
0	33	0	22.3081	1	6.5	1	1	2	2	1	1	1	0	1	0	1	1
0	37	1	17.7154	1	7.4	1	1	3	1	0	0	0		0		0
0	36	1	19.1001	1	8.42	1	1	3	1	1	0	0		0		0
0	29	0	25.1039	1	6.2	1	1	2	2	1	0	0		0		0
0	32	0	20.8984	1	6.3	1	1	2	2	0	1	1	0	1	0	1	0
0	29	0	16.7969	1	6.7	1	1	1	2	0	1	1	0	1	0	1	0
0	33	0	23.4221	1	6.3	1	1	2	1	1	1	1	1	0	0	0
0	31	0	23.0112	0	5.5	2	1	1	2	0	1	1	0	1	0	1	0
0	24	0	19.6283	1	5.5	1	1	2	2	1	1	1	0	1	0	1	0
0	34	0	31.25	0	6.5	1	1	2	2	0	0	0		0		0
0	32	0	31.4879	0	24.2	1	1	3	1	0	0	0		0		0
0	29	0	23.5883	0	5	1	1	3	2	0	1	1	1	0	0	0
0	29	0	20.2848	0	5.6	3	2	2	2	0	1	1	0	1	0	1	0
0	31	0	21.2306	0	8.8	1	1	3	1	1	1	0		0		0
0	32	0	19.9432	1	6	4	1	3	1	1	1	1	0	1	0	1	0
0	25	0	21.1621	0	6.5	1	1	3	1	1	1	1	1	0	0	0
0	47	1	22.1367	1	14.7	1	1	3	1	0	0	0		0		0
0	25	0	17.2584	0	7.5	2	2	3	2	0	1	1	0	1	0	1	0
0	25	0	23.8751	0	6.3	1	1	2	1	1	1	1	1	0	0	0
0	44	1	22.4813	1	19.9	1	2	3	2	0	0	0		0		0
0	37	1	22.0386	1	8	1	1	3	2	1	1	1	0	1	0	1	0
0	23	0	19.8347	0	7.1	1	1	2	2	0	0	0		0		0
0	28	0	18.1449	1	9.7	2	2	2	1	1	1	1	0	1	0	1	0
0	32	0	23.9334	1	6.6	1	1	3	2	1	1	1	0	1	0	1	0
0	28	0	24.974	0	9.1	1	1	2	2	1	1	1	0	1	1	1	0
0	28	0	17.0656	0	6.7	1	1	2	1	1	1	1	0	1	0	1	0
0	48	1	22	1	6.6	1	3	2	2	0	0	0		0		0
0	31	0	27.3438	0	5.4	1	1	3	2	0	0	0		0		0
0	42	1	20.3125	1	6.2	1	2	3	1	0	0	0		0		0
0	28	0	22.8928	0	4.7	1	1	3	2	0	0	0		0		0
0	25	0	22.4609	1	4.5	1	1	3	1	1	1	1	1	0	0	0
0	28	0	23.1473	0	7.4	1	1	3	2	0	0	0		0		0
0	28	0	23.3091	0	3.2	1	1	3	2	1	1	1	0	1	0	1	0
0	33	0	27.7671	0	6.1	1	1	3	2	1	1	1	0	1	1	1	1
0	35	1	28.3	0	6.9	1	1	3	2	0	1	1	0	1	0	1	0
0	36	1	19.2277	0	6.7	1	2	2	2	0	0	0		0		0
0	36	1	24.8016	0	6.8	1	1	2	1	1	1	0		0		0
0	30	0	18.4425	0	7.7	1	1	3	2	0	1	1	0	1	0	1	0
0	35	1	24.3232	1	7.5	1	1	2	2	0	1	1	0	1	1	1	0
0	31	0	26.0375	1	7.3	1	1	3	2	0	1	1	0	1	0	1	1
0	38	1	25.0657	1	9.8	1	1	3	2	0	0	0		0		0
0	46	1	25.1486	1	6.2	1	1	1	2	0	0	0		0		0
0	31	0	29.1363	1	6.7	1	1	2	2	1	1	1	0	1	0	1	0
0	26	0	21.3675	1	7.6	1	1	3	1	0	0	0		0		0
0	43	1	29.0006	1	8.4	1	1	3	1	1	0	0		0		0
0	28	0	29.0533	1	6.3	1	3	3	2	0	0	0		0		0
0	23	0	25.3906	1	4.9	2	2	3	2	1	1	1	0	1	1	1	0
0	28	0	21.5139	0	5.8	1	1	2	2	1	1	1	0	1	0	1	0
0	26	0	19.3835	1	10	1	1	2	1	1	0	0		0		0
0	41	1	19.7239	1	6.1	1	1	3	2	0	0	0		0		0
0	38	1	20.3954	1	5.9	1	1	3	1	1	1	1	0	1	0	1	0
0	29	0	28.8889	1	10.7	1	1	3	1	1	0	0		0		0
0	36	1	30.4438	1	5.2	1	1	2	1	0	0	0		0		0
0	27	0	21.0938	0	7.1	1	1	3	2	1	0	0		0		0
0	30	0	18.026	0	6.1	4	1	3	1	0	1	1	0	1	0	1	0
0	28	0	24.3496	0	6.3	2	2	3	2	0	1	1	0	1	0	1	0
0	25	0	21.7193	1	4.9	1	1	3	2	0	0	0		0		0
0	30	0	22.9568	0	6.4	1	1	3	2	0	1	1	0	1	0	1	0
0	27	0	21.8522	1	6	1	1	3	2	0	1	1	0	1	0	1	0
0	27	0	22.0604	1	4	1	1	1	1	1	1	1	0	1	0	1	0
0	30	0	27.3438	0	5	1	1	3	2	0	1	0		0		0
0	28	0	22.0386	0	4.6	1	1	3	1	1	1	1	1	0	0	0
0	29	0	19.052	1	5.1	1	1	2	2	1	1	1	0	1	0	1	1
0	29	0	21.3039	0	11.5	3	2	2	2	0	1	1	0	1	1	1	0
0	31	0	28.0404	0	4.4	1	1	3	2	1	1	1	1	1	0	0
0	27	0	17.2584	0	5.2	1	1	2	2	0	0	0		0		0
0	29	0	25.3906	1	3.8	1	2	1	2	1	1	1	0	1	1	1	0
0	29	0	21.6311	1	5.3	1	1	2	2	1	1	1	0	1	1	1	0
0	33	0	20.5457	0	6.4	1	1	3	2	0	0	0		0		0
0	37	1	18.75	1	6.5	4	1	2	1	1	1	1	0	1	0	1	0
0	33	0	22.0386	1	7.9	1	1	3	2	0	1	0		0		0
0	28	0	17.1029	1	6.6	1	1	3	1	1	0	0		0		0
0	32	0	23.3091	1	8.5	2	2	3	2	0	0	0		0		0
0	35	1	20.2	0	6.5	1	1	3	2	0	0	0		0		0
0	28	0	21.6311	0	6.4	2	2	3	1	0	0	0		0		0
0	27	0	19.5312	0	5.6	1	3	3	1	1	0	0		0		0
0	29	0	24.0346	1	3.5	1	1	3	2	1	1	1	1	0	0	0
0	35	1	27.6361	1	8.4	1	1	3	2	0	1	1	0	1	1	1	0
0	26	0	29.2969	1	5.4	1	1	2	2	1	1	1	0	1	1	1	1
0	30	0	23.7332	0	6.4	1	1	3	2	1	0	0		0		0
0	40	1	18.6667	0	5.5	1	1	3	2	0	0	0		0		0
0	45	1	23.5883	1	8.5	1	1	3	2	0	1	0		0		0
0	34	0	20.5457	1	7.6	1	1	2	1	0	1	0		0		0
0	30	0	24.0346	1	5.5	1	1	3	2	0	1	0		0		0
0	28	0	21.2183	0	4.3	2	2	2	2	0	1	1	0	1	1	1	0
0	22	0	19.9792	0	5.9	3	3	2	2	0	1	1	0	1	0	1	0
0	22	0	23.1911	0	5.4	4	2	2	2	1	1	1	0	1	0	1	0
0	33	0	17.6693	1	5.8	1	1	1	2	0	0	0		0		0
0	32	0	21.6441	1	11.3	1	1	2	1	1	1	1	0	1	0	1	1
0	37	1	19.5717	1	8	1	1	3	2	1	1	1	1	0	0	0
0	28	0	21.6797	1	7	1	1	3	2	1	1	0		0		0
0	28	0	20.7756	0	5.6	1	1	3	2	0	0	0		0		0
0	25	0	19.7239	1	4.6	1	1	3	2	1	1	1	0	1	0	1	0
0	24	0	25.3333	0	6.7	4	1	3	1	1	0	0		0		0
0	30	0	21.3599	1	14.1	1	1	3	2	0	0	0		0		0
0	24	0	27.8852	0	5.6	3	2	1	2	1	1	1	0	1	1	1	0
0	30	0	21.2306	0	7.2	2	2	2	1	1	1	1	0	1	0	1	0
0	31	0	24.0346	0	5.3	3	1	3	2	1	1	1	0	1	0	1	1
0	27	0	22.6562	0	7.1	1	1	3	1	0	1	1	0	1	0	1	0
0	23	0	25.2595	0	6.5	2	2	3	1	0	0	0		0		0
0	29	0	19.2277	1	8.1	1	1	3	2	0	1	1	0	1	1	1	0
0	32	0	23.1405	0	7.5	1	1	2	1	1	1	1	0	1	1	1	0
0	25	0	21.8787	1	8.2	1	1	3	1	1	0	0		0		0
0	32	0	24.974	1	5.1	1	1	2	2	1	1	1	1	0	0	0
0	35	1	31.6242	1	5.7	3	2	3	2	1	1	1	1	0	0	0
0	30	0	21.4844	0	5.9	2	1	3	2	1	1	1	0	1	0	1	0
0	35	1	20.0288	1	12.6	1	1	2	2	1	0	0		0		0
0	29	0	17.9688	0	6.9	1	2	2	2	0	1	1	0	1	0	1	0
0	31	0	25	1	5.5	2	2	2	1	0	0	0		0		0
0	34	0	23.2434	0	5.5	1	2	3	2	0	1	0		0		0
0	24	0	17.0088	0	6.4	1	1	3	2	1	1	1	0	1	0	1	0
0	35	1	19.7711	0	6.9	1	1	2	1	1	0	0		0		0
0	31	0	29.3848	0	5.2	1	2	2	2	1	1	0		0		0
0	26	0	17.5781	1	5.6	1	1	2	1	1	1	1	0	1	0	1	0
0	25	0	16.6133	1	6.4	1	1	2	1	1	1	1	0	1	1	1	0
0	30	0	23.7387	0	7.1	2	2	3	1	0	0	0		0		0
0	32	0	21.3039	1	6.7	1	1	3	1	1	0	0		0		0
0	35	1	20.8984	1	10.7	1	1	3	2	1	0	0		0		0
0	30	0	21.3578	1	6.6	1	1	3	2	1	1	1	0	1	0	1	0
0	26	0	19.4771	0	4.6	1	3	2	2	0	1	1	0	1	0	1	0
0	36	1	22.3133	0	3.9	2	2	3	2	0	0	0		0		0
0	37	1	25.5588	0	5.9	1	2	2	2	1	0	0		0		0
0	24	0	16.1059	0	4.7	1	1	3	1	1	1	1	0	1	0	1	0
0	24	0	28.8415	0	5.8	1	1	2	2	1	0	0		0		0
0	30	0	20.8117	0	6.9	1	1	3	1	1	0	0		0		0
0	29	0	24.4352	0	5.3	1	1	3	2	1	1	1	0	1	0	1	0
0	30	0	24.7409	0	6.5	2	2	3	2	0	1	1	1	0	0	0
0	43	1	23.8751	1	3.5	1	1	3	1	0	0	0		0		0
0	32	0	21.7193	0	5.8	1	1	3	2	0	1	1	0	1	1	1	1
0	37	1	30.0433	0	6.4	1	1	3	2	0	0	0		0		0
0	23	0	20.3074	1	6.1	1	1	3	2	0	1	0		0		0
0	29	0	24.0346	0	4.1	1	1	3	2	1	1	1	0	1	1	1	1
0	28	0	24.6904	0	5.5	3	1	1	1	1	0	0		0		0
0	31	0	25.0361	0	5	1	1	2	1	1	0	0		0		0
0	24	0	19.4674	1	6.5	1	1	2	2	1	1	1	0	1	0	1	1
0	29	0	25.3772	0	6.4	1	1	3	1	1	0	0		0		0
0	37	1	19.433	1	8	1	1	3	2	1	1	0		0		0
0	33	0	26.6667	1	7	1	1	3	2	0	1	0		0		0
0	26	0	23.1111	0	8.6	1	1	1	2	0	0	0		0		0
0	29	0	23.4375	0	9.4	1	1	1	2	1	0	0		0		0
0	37	1	20.2848	1	14.3	3	2	2	2	0	0	0		0		0
0	28	0	19.5312	0	4.7	1	3	3	2	1	0	0		0		0
0	31	0	19.1406	0	8.2	1	1	2	2	0	1	1	0	1	0	1	0
0	29	0	20	0	7	3	1	3	1	1	0	0		0		0
0	37	1	24.2222	1	7.7	1	1	3	2	1	1	1	0	1	1	1	0
0	30	0	17.4747	0	7.4	1	2	3	2	0	1	1	0	1	0	1	0
0	38	1	25.9701	0	5.4	3	1	1	2	1	0	0		0		0
0	29	0	21.4844	0	12.1	1	1	3	2	0	1	1	0	1	0	1	0
0	24	0	22.0386	0	6	3	2	2	1	1	1	1	0	1	0	1	1
0	33	0	17.5016	0	7.3	1	1	2	1	1	1	1	0	1	0	1	1
0	27	0	19.2277	0	7.2	2	2	3	2	0	1	0		0		0
0	24	0	20.061	1	8.2	1	1	3	2	0	0	0		0		0
0	32	0	25.3906	0	6.2	1	1	3	2	0	1	1	1	0	0	0
0	28	0	21.0938	0	4.7	1	1	3	2	1	0	0		0		0
0	32	0	21.6441	0	11.8	1	1	3	2	0	0	0		0		0
0	30	0	35.1562	0	6.1	1	1	3	2	1	1	1	1	0	0	0
0	28	0	25.9959	0	4.8	1	1	3	2	1	0	0		0		0
0	24	0	23.6275	1	7	1	1	3	2	1	1	1	0	1	0	1	0
0	31	0	22.8624	0	9.9	3	2	3	2	0	1	1	0	1	0	1	0
0	36	1	20.83	1	6.1	1	3	3	2	0	1	1	0	1	1	1	0
0	24	0	29.2969	0	5.6	2	2	3	1	0	1	1	1	1	0	0
0	23	0	22.7732	0	5.5	1	1	2	2	1	0	0		0		0
0	40	1	20.5457	1	6	1	2	2	1	1	0	0		0		0
0	27	0	27.4756	0	6.6	3	1	3	2	1	0	0		0		0
0	45	1	24.3865	1	5.2	1	1	3	2	1	1	0		0		0
0	28	0	26.8386	0	6.8	1	1	2	1	1	1	1	1	0	0	0
0	32	0	19.1001	0	5.3	4	1	3	1	0	0	0		0		0
0	34	0	23.9512	1	4.7	3	2	1	2	0	1	1	0	1	0	1	1
0	33	0	23.4221	1	9.4	1	1	3	1	1	1	1	1	0	0	0
0	25	0	29.6875	0	5.6	1	1	3	1	1	1	1	0	1	0	1	1
0	31	0	24.2215	0	7.8	1	1	3	2	0	0	0		0		0
0	28	0	18.8271	0	8.1	1	1	1	1	0	1	1	0	1	0	1	1
0	33	0	20.9321	0	6.5	4	1	3	2	1	1	1	0	1	0	1	0
0	30	0	21.0799	0	4.6	1	1	2	2	1	1	1	0	1	1	1	1
0	37	1	24.1415	1	6.9	1	1	3	1	1	0	0		0		0
0	23	0	20.5457	0	4.7	2	2	3	1	1	1	0		0		0
0	30	0	18.6851	0	6.4	2	2	2	1	0	1	1	0	1	0	1	0
0	47	1	23.2166	1	8.4	3	2	3	2	0	0	0		0		0
0	23	0	23.833	0	5.6	3	2	3	2	1	1	1	0	1	0	1	0
0	31	0	25.5937	1	4.2	3	1	3	2	1	0	0		0		0
0	37	1	26.7094	1	5.8	1	1	3	1	0	1	0		0		0
0	31	0	18.7305	1	5.9	1	3	3	2	1	0	0		0		0
0	28	0	20.0288	0	7.9	1	1	2	2	1	1	1	0	1	1	1	0
0	28	0	20.5457	0	7.5	2	2	2	1	1	0	0		0		0
0	29	0	23.7253	1	5.6	2	1	2	1	1	1	1	1	0	0	0
0	27	0	19.5312	0	6.9	1	1	1	2	0	1	1	0	1	0	1	0
0	29	0	26.3465	0	5.7	1	1	3	2	1	1	1	0	1	0	1	1
0	32	0	27.3438	1	4.7	1	1	3	2	1	1	1	0	1	0	1	0
0	33	0	22.4323	1	6.4	1	1	3	1	1	0	0		0		0
0	28	0	22.2656	1	6.2	1	1	3	2	1	1	1	0	1	0	1	0
0	25	0	27.6361	0	8.2	2	2	3	2	0	1	1	1	0	0	0
0	27	0	21.3593	0	4.3	1	1	3	2	0	1	1	0	1	1	1	0
0	44	1	24.0346	1	9.2	1	1	3	2	0	0	0		0		0
0	30	0	27.3845	0	5.3	1	1	3	2	0	1	1	0	1	0	1	0
0	35	1	24.974	1	4.9	1	1	3	1	1	0	0		0		0
0	37	1	23.634	0	10	1	1	1	1	0	0	0		0		0
0	26	0	21.7784	0	4.7	1	1	3	2	1	0	0		0		0
0	31	0	25.1096	0	5.3	4	1	3	1	1	1	0		0		0
0	30	0	18.3594	0	7.4	3	2	2	2	1	0	0		0		0
0	36	1	20.7612	1	9.9	1	3	2	1	1	1	1	0	1	0	1	0
0	29	0	22.6562	1	4.3	1	1	3	2	1	0	0		0		0
0	34	0	29.903	0	5.1	1	1	2	1	1	1	1	0	1	0	1	0
0	35	1	20.3244	0	9	1	1	2	2	1	1	1	0	1	0	1	0
0	38	1	20.7031	1	7.6	1	1	3	2	1	0	0		0		0
0	30	0	29.1363	1	7	1	1	3	2	1	1	1	0	1	0	1	1
0	30	0	21.7778	0	4.2	1	1	2	2	1	1	0		0		0
0	38	1	22.4766	1	11.4	4	1	3	2	1	1	1	0	1	0	1	0
0	37	1	20.371	1	4.8	1	1	3	2	1	0	0		0		0
0	33	0	21.6311	0	3.5	1	1	3	2	0	1	1	0	1	0	1	0
0	27	0	20.0288	0	6.4	3	2	2	2	1	0	0		0		0
0	30	0	26.6728	0	6.3	1	1	3	2	1	1	1	1	0	0	0
0	44	1	17.2635	1	7.6	1	2	2	2	0	0	0		0		0
0	26	0	21.5139	0	6.1	1	2	3	1	1	0	0		0		0
0	30	0	19.7232	0	6.2	2	2	2	2	0	0	0		0		0
0	43	1	23.7	1	16.7	1	2	3	2	0	0	0		0		0
0	38	1	21.3675	1	7.5	1	1	3	2	0	0	0		0		0
0	31	0	24.0346	1	6.7	1	1	3	1	1	1	1	0	1	0	1	0
0	34	0	22.4323	0	5.8	1	1	2	1	0	0	0		0		0
0	21	0	20.83	0	7.9	1	1	2	2	1	0	0		0		0
0	38	1	24.4444	1	6	1	1	3	2	0	1	0		0		0
0	34	0	22.8624	1	6.8	1	1	3	2	1	1	1	1	0	0	0
0	41	1	28.0404	0	8.6	1	2	2	2	0	0	0		0		0
0	31	0	23.0469	0	5.3	3	1	3	2	0	1	1	0	1	0	1	1
0	28	0	20.0288	1	6.8	1	1	3	2	0	0	0		0		0
0	22	0	18.8271	0	5.4	1	1	2	2	0	1	1	0	1	0	1	1
1	28	0	21.5139	0	6.2	1	1	3	1	1	1	0		0		0
1	27	0	22.1003	0	7.5	4	1	2	1	1	0	0		0		0
1	25	0	24.5603	0	6.5	2	2	3	1	1	0	0		0		0
1	27	0	21.83	1	7	1	1	2	1	1	0	0		0		0
1	36	1	21.7555	1	6.6	1	1	2	1	1	0	0		0		0
1	33	0	21.875	1	4.6	1	1	2	1	1	1	1	0	1	0	1	0
1	24	0	24.6094	0	6.8	1	3	3	2	1	1	1	0	1	0	1	0
1	28	0	24.4646	0	5.61	1	1	3	1	1	1	1	1	0	0	0
1	27	0	20.5688	0	4.9	2	2	2	1	1	0	0		0		0
1	24	0	16.8962	0	7.6	1	1	3	2	1	1	1	0	1	1	1	0
1	32	0	25.8478	1	9.9	2	2	2	1	1	1	1	0	1	1	1	0
1	37	1	22.4913	1	12.3	1	1	3	1	0	1	1	0	1	1	1	0
1	36	1	22.8329	0	8.6	1	1	2	1	0	0	0		0		0
1	31	0	18.2868	0	3.3	1	1	2	1	1	1	1	0	1	1	1	0
1	32	0	21.4692	1	5.7	1	1	3	2	1	1	0		0		0
1	31	0	31.25	0	5.1	1	1	3	2	1	0	0		0		0
1	28	0	28.0125	0	8.9	1	1	2	1	0	1	1	1	0	0	0
1	27	0	18.3655	0	6.6	1	1	3	1	1	1	1	0	1	1	1	0
1	30	0	27.0516	1	5.3	1	1	3	1	1	1	1	1	0	0	0
1	29	0	17.2737	1	8.3	1	1	1	1	1	0	0		0		0
1	32	0	20.3125	0	9.7	2	2	2	1	0	0	0		0		0
1	30	0	19.1953	1	6.3	1	1	2	1	1	0	0		0		0
1	34	0	20.2848	1	7.2	1	1	3	1	0	0	0		0		0
1	29	0	26.4381	0	7.7	1	1	3	1	1	0	0		0		0
1	32	0	26.5731	1	5.9	1	1	3	1	1	0	0		0		0
1	23	0	24.974	1	6.4	1	1	3	1	1	0	0		0		0
1	29	0	25.6312	1	7	1	1	3	1	1	1	0		0		0
1	24	0	23.1533	0	7.2	2	2	3	1	1	1	1	1	0	0	0
1	35	1	24.2424	1	6.5	1	1	3	1	1	1	0		0		0
1	41	1	21.83	1	7.4	1	1	3	2	1	1	1	0	1	0	1	0
1	40	1	21.7502	1	5.4	1	1	3	1	0	0	0		0		0
1	35	1	25.5556	1	5.2	3	2	2	2	1	0	0		0		0
1	31	0	28.7197	1	5.2	2	2	3	1	1	0	0		0		0
1	39	1	19.7239	1	5.8	1	1	2	1	0	0	0		0		0
1	28	0	21.2585	0	7.2	4	1	3	2	1	1	1	0	1	1	1	0
1	24	0	26.6667	0	6.8	2	2	3	1	1	0	0		0		0
1	37	1	26.0146	1	5.4	1	1	3	2	1	1	1	0	1	0	1	0
1	32	0	22.9568	1	8.1	1	1	3	1	1	1	1	0	1	0	1	0
1	38	1	23.1473	1	7.4	1	1	3	1	1	1	1	0	1	1	1	1
1	30	0	21.6128	1	7.2	1	1	2	1	1	0	0		0		0
1	49	1	22.6003	1	13.5	1	1	3	2	0	0	0		0		0
1	29	0	26.4308	0	4.1	1	1	3	1	1	1	1	1	0	0	0
1	27	0	18.9619	0	7	1	1	3	1	0	1	1	0	1	0	1	0
1	35	1	17.6693	1	7.6	3	1	3	2	1	1	1	0	1	1	1	0
1	28	0	23.4337	0	5.3	1	1	3	2	1	1	1	0	1	0	1	0
1	29	0	21.2585	1	8.2	1	1	3	1	1	1	1	0	1	1	1	1
1	36	1	22.9591	0	6.2	1	1	3	1	1	1	1	0	1	0	1	0
1	36	1	19.6072	1	8.5	1	1	3	1	1	1	1	0	1	0	1	0
1	35	1	21.0938	1	8.8	1	1	3	2	0	1	1	1	0	0	0
1	26	0	20.83	0	5.1	2	2	3	1	1	0	0		0		0
1	29	0	20.9321	0	6.3	1	2	3	2	1	0	0		0		0
1	45	1	22.6409	1	9.2	1	1	3	1	0	0	0		0		0
1	38	1	18.8271	1	4.2	1	1	3	2	1	0	0		0		0
1	30	0	23.533	1	5.5	1	1	3	1	1	1	1	0	1	1	1	0
1	28	0	23.1473	0	5.7	4	1	3	1	1	1	1	1	0	0	0
1	30	0	19.2277	0	5.3	1	1	3	2	0	1	1	0	1	0	1	0
1	30	0	25.3906	1	4.9	1	1	3	1	1	0	0		0		0
1	32	0	18.776	1	7.5	1	1	3	1	1	1	0		0		0
1	29	0	21.3382	1	6.8	1	3	3	1	1	1	1	0	1	1	1	0
1	34	0	17.4747	1	7	1	1	3	2	1	1	1	0	1	1	1	0
1	32	0	22.6003	1	6.8	1	1	2	1	1	1	1	0	1	0	1	0
1	37	1	23.2335	0	14	2	1	3	1	0	0	0		0		0
1	36	1	23.1911	0	4.1	1	1	3	1	1	0	0		0		0
1	34	0	22.6409	1	9.4	4	1	3	1	0	1	1	1	0	0	0
1	25	0	28.764	1	7.2	3	2	3	1	1	1	1	0	1	0	1	0
1	28	0	19.1406	1	6.3	1	1	3	1	1	1	1	0	1	0	1	0
1	28	0	20.3074	1	7.2	1	1	3	2	1	0	0		0		0
1	27	0	18.4425	0	6.7	1	1	3	2	1	1	1	0	1	1	1	0
1	30	0	18.3655	0	6.5	2	2	3	2	1	1	0		0		0
1	26	0	20.8117	0	7.5	3	2	3	2	1	1	1	0	1	0	1	0
1	34	0	27.3438	1	4.9	1	1	3	2	1	1	1	0	1	1	1	0
1	42	1	26.9531	1	4.8	1	1	3	2	0	0	0		0		0
1	36	1	21.3039	1	7	1	1	3	1	1	0	0		0		0
1	30	0	17.4449	0	6.8	1	1	3	1	1	1	1	0	1	0	1	0
1	37	1	18.75	1	8.3	1	3	2	1	0	1	1	0	1	1	1	0
1	30	0	19.1467	0	7.1	1	1	2	2	0	0	0		0		0
1	30	0	21.0772	1	7.2	4	1	3	2	1	1	1	1	0	0	0
1	41	1	23.9512	1	8.3	1	1	3	1	0	0	0		0		0
1	31	0	26.6728	1	6.6	1	1	3	1	1	1	1	0	1	1	1	0
1	25	0	21.0772	0	5.5	2	2	1	2	1	0	0		0		0
1	28	0	23.2335	0	6.4	4	1	3	1	1	1	1	0	1	0	1	0
1	29	0	32.7449	1	5.1	1	1	3	2	1	0	0		0		0
1	30	0	20.5078	0	6.4	1	2	3	2	1	0	0		0		0
1	38	1	18.8271	1	5.5	1	1	3	1	1	0	0		0		0
1	32	0	18.8707	0	10.4	1	1	3	1	1	1	1	0	1	1	1	0
1	32	0	24.974	1	5.4	1	1	3	1	1	0	0		0		0
1	34	0	24.0346	1	6.9	3	1	3	1	0	1	0		0		0
1	35	1	22.3133	1	6.9	1	1	3	1	1	0	0		0		0
1	38	1	23.634	1	5.7	1	1	3	2	1	0	0		0		0
1	37	1	23.9224	0	5.3	1	1	3	2	1	0	0		0		0
1	38	1	19.9792	1	6.7	1	1	3	1	1	1	1	0	1	0	1	0
1	34	0	22.5827	0	7.6	3	1	3	1	1	0	0		0		0
1	30	0	20.1951	0	3.5	1	1	3	1	1	1	1	0	1	1	1	0
1	30	0	21.2279	1	5.3	1	1	2	1	1	1	1	0	1	0	1	0
1	27	0	20.9566	0	6	4	2	3	1	1	0	0		0		0
1	33	0	17.7999	1	6.8	1	1	3	1	1	0	0		0		0
1	29	0	19.1406	0	6.6	1	1	3	1	1	1	1	1	0	0	0
1	27	0	24.2424	0	6.4	3	1	3	1	1	0	0		0		0
1	25	0	19.5703	0	7.4	1	1	3	1	1	0	0		0		0
1	37	1	19.563	1	7.4	2	2	3	1	0	0	0		0		0
1	28	0	22.8625	0	5.2	1	1	2	2	1	1	1	0	1	1	1	0
1	32	0	25.4028	1	9.7	1	1	3	2	1	0	0		0		0
1	33	0	21.0938	1	9.4	1	1	3	1	1	1	0		0		0
1	30	0	24.8016	1	11	1	1	3	1	1	1	0		0		0
1	25	0	24.6094	0	5.8	1	1	3	1	1	1	1	0	1	0	1	0
1	27	0	25	0	5.6	2	2	3	1	0	0	0		0		0
1	31	0	23.7332	1	4.6	1	1	3	1	1	1	1	0	1	0	1	0
1	45	1	18.9453	1	5.1	1	1	3	1	1	0	0		0		0
1	44	1	21.2279	1	4.9	1	1	3	2	0	0	0		0		0
1	30	0	21.797	0	3.5	2	2	3	1	1	0	0		0		0
1	25	0	20.7008	1	6.2	1	1	3	1	1	1	0		0		0
1	27	0	18.4265	1	7.1	1	2	3	1	1	1	1	1	0	0	0
1	29	0	19.5312	0	6.2	2	2	1	2	0	1	1	0	1	1	1	0
1	29	0	23.4375	0	7	4	1	2	1	0	1	1	0	1	0	1	0
1	32	0	19.052	1	6.3	1	1	3	1	1	0	0		0		0
1	29	0	19.7777	0	5.6	2	2	3	2	0	1	0		0		0
1	28	0	21.436	0	4.7	1	1	3	1	0	0	0		0		0
1	29	0	23.5078	0	6.1	2	2	3	1	1	1	1	0	1	1	1	1
1	30	0	19.6283	1	7.2	3	1	3	2	1	1	0		0		0
1	29	0	24.8358	1	5.3	1	1	3	1	1	1	1	0	1	0	1	0
1	38	1	22.4766	1	8.3	1	1	2	1	0	1	1	1	0	0	0
1	36	1	21.3593	0	7.7	1	1	3	1	1	1	1	0	1	0	1	0
1	38	1	26.5625	1	15.5	1	1	3	1	0	1	1	0	1	1	1	0
1	23	0	21.3593	0	6.4	1	1	3	2	1	1	1	0	1	1	1	0
1	29	0	28.5156	0	4.8	1	1	3	1	1	1	1	0	1	0	1	0
1	40	1	29.4118	0	9	1	1	3	1	0	1	1	1	0	0	0
1	42	1	25.7117	1	6.5	1	1	3	1	1	0	0		0		0
1	30	0	29.2969	0	7.4	4	1	3	2	1	1	1	0	1	0	1	0
1	38	1	24.2382	1	4.4	3	3	3	1	1	0	0		0		0
1	44	1	22.4766	1	10.6	1	1	3	1	1	1	1	1	0	0	0
1	30	0	22.6811	0	3.9	1	1	3	2	1	0	0		0		0
1	27	0	19.9219	0	6.6	2	2	2	1	1	1	1	0	1	1	1	0
1	27	0	39.2565	0	6.1	1	1	3	1	1	1	1	0	1	0	1	0
1	32	0	23.4375	0	8.7	1	1	3	1	1	1	1	0	1	1	1	0
1	35	1	17.9418	0	7.1	1	1	3	1	1	1	1	1	0	0	0
1	33	0	20.9644	0	5.2	1	1	3	1	1	1	1	0	1	0	1	0
1	36	1	22.0604	1	6.2	1	1	3	2	1	1	1	0	1	0	1	0
1	33	0	17.7778	1	5.8	1	1	3	1	1	0	0		0		0
1	28	0	23.0112	0	5.7	2	2	3	1	1	0	0		0		0
1	34	0	20.7008	0	8.3	4	1	3	1	1	1	1	1	0	0	0
1	32	0	19.721	0	6	1	1	3	2	1	1	1	0	1	0	1	1
1	42	1	20.1951	1	6	3	2	3	1	1	1	0		0		0
1	28	0	21.4536	0	4.2	1	1	3	2	1	1	1	0	1	1	1	0
1	31	0	20.5457	0	7.5	2	2	3	2	0	0	0		0		0
1	33	0	21.2279	1	7.1	1	1	2	1	1	1	1	0	1	0	1	0
1	31	0	23.5883	0	8.7	4	1	3	2	1	1	1	0	1	1	1	1
1	35	1	20.4294	0	4.9	1	2	2	2	1	0	0		0		0
1	29	0	34.8944	0	3.5	3	2	3	1	1	1	1	0	1	1	1	0
1	29	0	20.7008	0	6	1	1	3	1	0	1	1	1	0	0	0
1	30	0	21.5139	0	10.2	1	1	3	1	1	1	1	0	1	0	1	0
1	36	1	21.5139	1	5.9	2	2	3	1	1	1	1	0	1	0	1	0
1	33	0	21.6441	0	10.2	2	1	3	1	1	1	0		0		0
1	37	1	26.6389	1	6.6	1	1	2	1	1	1	1	0	1	0	1	0
1	32	0	25.3906	1	7.5	1	1	3	2	1	0	0		0		0
1	35	1	24.0346	1	7.2	1	1	2	1	1	0	0		0		0
1	31	0	18.9292	0	6.3	3	2	2	1	1	0	0		0		0
1	28	0	22.3094	1	6.5	1	1	3	1	1	1	1	0	1	0	1	0
1	35	1	21.2585	1	6.1	3	2	2	2	0	1	1	0	1	0	1	0
1	32	0	25.3906	0	4.8	1	2	3	2	1	1	1	0	1	0	1	0
1	27	0	21.3039	0	11	1	1	3	2	1	1	1	0	1	0	1	0
1	33	0	22.6003	0	7.5	1	1	3	1	1	1	1	0	1	0	1	0
1	31	0	19.2336	1	4.93	1	1	3	2	1	1	1	0	1	0	1	0
1	36	1	22.1893	1	4.8	1	1	3	1	0	0	0		0		0
1	35	1	19.0311	1	8.6	1	1	2	2	1	1	1	0	1	0	1	0
1	26	0	33.0579	0	5.6	3	1	3	1	1	1	1	0	1	0	1	1
1	26	0	20.6905	0	6.9	1	2	3	1	0	1	1	0	1	0	1	0
1	33	0	22.0604	0	5.1	1	2	3	1	1	1	1	0	1	1	1	0
1	34	0	23.4375	1	5.3	1	1	3	2	1	1	1	0	1	1	1	1
1	31	0	21.8522	1	6	1	1	3	2	0	0	0		0		0
1	37	1	22.2908	0	6.2	1	1	3	1	0	0	0		0		0
1	28	0	24.0346	1	5.6	1	1	3	2	1	1	1	0	1	1	1	0
1	32	0	23.0469	0	4.4	1	1	3	1	1	0	0		0		0
1	37	1	28.125	0	6.8	4	1	2	1	1	0	0		0		0
1	34	0	21.2585	1	10	1	1	3	1	0	0	0		0		0
1	33	0	20.5078	1	5.1	1	2	3	1	0	0	0		0		0
1	25	0	22.5466	1	8.6	1	1	3	1	1	1	1	0	1	0	1	0
1	36	1	21.6441	1	6.7	1	1	3	1	1	1	1	0	1	1	1	0
1	27	0	23.6244	0	5.1	1	1	3	2	1	1	1	0	1	0	0
1	32	0	23.5237	1	5.2	1	1	3	1	1	1	1	1	0	0	0
1	25	0	24.2215	1	5.1	1	1	3	1	1	0	0		0		0
1	32	0	19.2277	1	8.1	1	1	3	1	1	1	1	0	1	1	1	0
1	29	0	25.5296	0	6.8	1	1	3	1	0	0	0		0		0
1	27	0	28.5156	0	5.3	3	3	2	2	1	1	1	1	0	0	0
1	35	1	21.7555	1	5.3	1	1	3	2	1	1	1	1	0	0	0
1	28	0	21.5019	0	5.8	1	1	1	1	1	1	1	1	0	0	0
2	28	0	25.7117	0	5.7	1	1	3	2	1	1	1
2	28	0	26.7759	0	7.6	1	1	3	1	0	0	0
2	28	0	25.3906	1	4.6	1	1	3	1	1	1	1
2	33	0	22.2137	1	5.6	1	1	3	1	1	0	0
2	33	0	26.6299	0	8.3	1	1	3	1	1	1	1
2	30	0	24.977	1	6.8	1	1	3	1	1	0	0
2	32	0	27.4077	1	5.8	1	1	3	1	1	1	1
2	34	0	27.2392	1	7.4	1	1	3	1	1	1	1
2	33	0	26.0276	1	7.6	1	1	3	1	0	1	1
2	31	0	24.0346	1	8.3	1	2	3	1	0	1	1
2	37	1	24.0346	1	7.6	1	1	2	1	0	0	0
2	28	0	19.6283	1	5.5	1	1	2	1	1	1	1
2	41	1	18.6709	1	15.3	1	1	3	2	0	1	1
2	33	0	17.2376	1	7.7	1	1	3	1	1	1	1
2	27	0	19.1953	0	5.7	3	2	2	1	1	0	0
2	34	0	20.8889	1	7.2	1	1	3	1	1	0	0
2	32	0	19.9219	0	4	1	1	2	1	1	1	1
2	32	0	26.4381	0	7.5	1	1	3	1	1	1	1
2	37	1	22.8928	1	4.7	1	1	2	1	1	1	1
2	35	1	31.1111	1	8	3	2	2	1	0	1	1
2	33	0	24.3418	0	4.7	1	1	3	2	1	1	1
2	43	1	19.9219	1	9.8	1	1	3	2	0	0	0
2	30	0	21.7193	1	7.4	3	1	3	1	1	1	1
2	33	0	19.1327	0	4.7	3	1	3	1	1	0	0
2	27	0	28.2284	0	4.7	1	1	3	1	1	0	0
2	27	0	24.0346	0	4.4	1	1	3	1	1	0	0
2	34	0	27.0993	1	6.1	1	2	3	1	1	1	1
2	32	0	23.4566	0	6.2	1	1	3	1	1	1	1
2	27	0	25.6369	0	4.4	3	2	3	1	1	1	1
2	36	1	23.1247	1	5.9	1	1	3	1	1	0	0
2	27	0	19.487	1	6.14	1	1	3	2	1	1	1
2	30	0	18.902	1	4.8	1	1	3	1	1	1	1
2	24	0	23.2335	1	6.5	1	1	3	1	1	1	1
2	29	0	26.1719	0	5.9	1	1	3	1	1	1	0
2	24	0	38.3906	0	4	2	2	2	1	0	0	0
2	35	1	21.4844	1	6	1	1	1	1	1	0	0
2	32	0	23.3091	1	6.1	1	1	3	1	1	0	0
2	30	0	20.9572	1	4	2	2	3	1	0	1	1
2	37	1	24.4646	1	5.6	1	1	1	2	1	0	0
2	42	1	21.4844	1	6.2	1	1	3	1	0	0	0
2	32	0	21.4536	1	4.1	4	1	3	1	1	0	0
2	32	0	22.8928	0	4.7	2	2	3	1	1	0	0
2	36	1	22.8329	1	7.3	1	1	3	1	1	1	1
2	29	0	19.7599	0	7.3	4	3	2	2	0	1	1
2	28	0	28.8889	0	4.6	1	1	3	1	1	1	0
2	32	0	29.127	0	8.1	1	1	1	1	1	1	1
2	42	1	21.0828	1	7.9	1	1	3	1	1	0	0
2	38	1	22.0386	1	8.2	3	2	3	1	1	1	1
2	27	0	22.0386	0	7.1	3	2	3	1	1	1	0
2	28	0	19.7239	1	4.6	1	1	3	1	1	0	0
2	35	1	21.4844	1	6.3	1	1	3	1	1	1	1
2	26	0	16.8242	0	7	1	1	3	2	0	0	0
2	33	0	21.2306	1	6.7	1	1	3	1	1	1	1
2	36	1	21.4844	0	7.7	2	2	2	1	1	1	1
2	27	0	29.5525	1	10.2	1	1	3	1	1	1	1
2	34	0	19.4734	1	5	1	1	3	1	1	1	1
2	37	1	19.8141	0	11.8	1	1	3	1	1	1	1
2	31	0	29.7521	0	9.5	1	1	3	2	1	1	1
2	28	0	19.5312	0	5.8	1	1	3	1	1	1	1
2	28	0	22.3757	1	7.4	1	1	2	1	1	1	1
2	35	1	17.5431	1	4.9	1	1	3	1	1	0	0
2	29	0	20.4294	0	5.9	1	1	3	1	1	1	1
2	29	0	22.3703	1	7.9	1	1	2	1	1	1	1
2	27	0	24.1672	0	4.9	1	1	3	2	1	1	1
2	24	0	20.3428	0	6.9	1	1	3	1	1	1	1
2	27	0	22.719	1	5.8	1	1	3	1	1	0	0
2	25	0	19.8347	0	4.3	3	1	3	1	1	1	1
2	33	0	21.6311	1	7.4	1	1	3	2	0	1	1
2	40	1	21.9839	1	6.7	2	2	3	2	0	1	0
2	34	0	23.833	0	6.8	2	2	3	1	1	0	0
2	33	0	18.9069	0	5.8	1	1	3	1	1	1	1
2	24	0	20.7967	1	5	1	1	2	1	1	0	0
2	38	1	25.3906	0	6.7	1	1	3	1	1	1	1
2	30	0	30.4438	0	5.8	1	1	3	1	0	0	0
2	31	0	22.5827	0	6.1	1	1	3	1	1	1	1
2	26	0	17.3611	0	8	1	1	3	2	1	1	1
2	29	0	20.5499	0	6.9	1	1	3	2	1	1	1
2	31	0	22.9398	1	4	1	1	3	1	1	1	1
2	29	0	30.8596	0	5.6	1	1	3	1	1	1	1
2	34	0	29.3575	1	8.8	1	1	3	1	1	1	1
2	34	0	21.3593	0	11.3	1	1	3	1	1	1	1
2	29	0	26.3465	0	12.1	3	1	3	1	1	1	1
2	31	0	21.3593	1	5.9	1	1	3	1	1	0	0
2	37	1	19.6283	1	7.8	1	1	3	1	1	1	1
2	29	0	18.75	1	5	1	1	3	1	1	1	1
2	28	0	24.4646	1	5.1	1	1	3	1	1	0	0
2	27	0	20.1873	1	6.3	1	1	2	1	1	0	0
2	36	1	20.202	1	6.2	1	1	3	1	1	1	1
2	36	1	19.6	1	5.8	1	1	3	2	0	0	0
2	40	1	30.1103	1	6.9	1	1	3	2	1	1	1
2	36	1	21.7738	1	9	1	1	3	1	0	0	0
2	29	0	21.7738	0	7.2	1	1	2	1	1	1	1
2	34	0	20.0288	0	7.5	1	1	3	1	1	1	1
2	32	0	22.4766	1	5.7	1	1	2	1	0	0	0
2	27	0	21.7555	0	7	2	2	3	1	1	1	1
2	31	0	26.3465	0	4.2	3	2	3	1	1	1	1
2	44	1	22.8329	1	8.6	1	1	3	1	1	0	0
2	28	0	21.0772	0	4	1	1	3	1	1	0	0
2	32	0	21.7784	1	6.2	1	1	3	1	1	0	0
2	28	0	16.8475	0	6.1	1	1	3	1	0	0	0
2	33	0	25.6821	0	17	1	1	3	1	0	1	0
2	30	0	26.6728	1	4.5	1	1	3	1	1	1	1
2	35	1	19.5196	1	5.3	1	1	2	2	1	0	0
2	31	0	22.6474	1	9.8	2	2	3	2	1	1	1
2	33	0	31.25	0	3.2	1	1	3	1	1	0	0
2	37	1	30.4832	1	6.7	3	1	2	2	0	0	0
2	25	0	19.2277	1	7.6	1	1	3	2	1	1	0
2	30	0	28.0404	1	6.1	1	1	3	1	1	0	0
2	33	0	25	1	5.3	1	1	3	1	1	0	0
2	34	0	19.7711	0	4.6	1	1	3	1	1	1	1
2	28	0	20.5761	1	4.9	1	1	3	1	0	0	0
2	35	1	20.3954	0	6.2	1	1	3	2	1	1	1
2	29	0	28.9341	0	4.8	1	1	3	1	1	0	0
2	39	1	26.5754	0	8.3	1	1	3	2	0	1	0
2	41	1	20.9572	1	5.7	1	2	3	2	0	0	0
2	33	0	22.0386	1	6.8	1	3	3	1	1	0	0
2	32	0	19.0311	0	7.2	1	1	1	2	1	1	1
2	36	1	23.0332	1	6.9	1	1	3	1	1	0	0
2	33	0	20.8209	0	6.7	1	1	3	1	1	1	1
2	29	0	21.9076	0	5.5	1	1	3	1	1	1	0
2	26	0	15.2353	0	5	1	1	2	1	1	1	1
2	27	0	24.0346	1	4.9	1	1	3	1	1	1	1
2	39	1	22.0386	1	7.6	1	1	3	1	1	0	0
2	28	0	23.9334	0	6.7	4	1	3	1	1	0	0
2	32	0	25.2691	0	15	1	1	3	1	1	0	0
2	27	0	23.9334	1	7	1	1	3	2	1	1	0
2	29	0	23.0469	1	5.5	3	2	3	1	1	1	1
2	27	0	24.6548	0	4.2	2	2	3	1	1	1	1
2	41	1	27.0993	1	4.7	1	1	3	2	0	0	0
2	32	0	24.8777	1	6.1	1	1	3	1	1	1	1
2	29	0	20.9566	1	5.2	1	1	2	1	1	0	0
2	29	0	19.313	1	8.2	4	1	3	1	1	0	0
2	33	0	33.6593	1	5.1	1	1	3	1	1	1	1
2	43	1	22.0317	1	8.3	1	1	3	2	0	0	0
2	33	0	21.7865	0	8.2	4	1	3	1	1	1	1
2	29	0	26.6667	1	5.4	4	1	2	2	0	1	1
2	36	1	20.202	0	5.9	4	1	3	2	0	1	1
2	35	1	31.8458	1	7.5	1	1	3	1	1	0	0
2	32	0	15.2219	1	6.5	3	3	3	1	1	1	1
2	27	0	23.8751	0	4.9	1	1	3	1	1	0	0
2	34	0	18.026	0	6.1	4	1	3	1	1	1	0
2	29	0	18.2222	0	6.9	1	1	2	1	1	1	1
2	34	0	21.7193	1	5.7	1	1	3	1	0	0	0
2	34	0	22.5827	0	7.3	1	1	2	2	0	0	0
2	26	0	24.0346	0	7.2	1	1	3	1	1	1	1
2	33	0	28.8889	1	5.7	1	1	3	1	1	0	0
2	28	0	18.4	0	6.8	1	1	3	1	1	0	0
2	33	0	23.5294	0	6.5	2	2	3	2	0	1	1
2	32	0	27.7177	1	5.7	1	1	3	2	1	1	1
2	40	1	19.6283	1	4.6	1	1	3	1	0	1	1
2	37	1	24.0055	1	5.5	1	1	3	1	1	1	1
2	30	0	20.8117	1	6.7	1	1	3	1	1	0	0
2	39	1	22.8659	1	7.7	1	1	3	1	1	0	0
2	27	0	22.4913	1	5	1	1	3	1	1	1	0
2	31	0	26.5625	0	6.4	3	2	1	2	0	0	0
2	28	0	21.3039	0	5.6	1	1	3	2	1	1	1
2	36	1	19.5965	1	6.2	1	1	3	2	1	1	1
2	30	0	23.4375	1	6.6	1	1	3	1	1	1	1
2	28	0	21.7784	1	4.5	1	1	3	1	1	1	0
2	22	0	20.7008	0	7.9	1	1	1	1	1	1	0
2	27	0	25.9701	1	6.6	1	1	3	2	1	1	1
2	37	1	29.5159	1	7.5	1	1	3	1	0	0	0
2	40	1	20.0288	1	6	1	1	3	1	1	0	0
2	30	0	23.2434	1	7.4	2	2	2	1	1	0	0
2	33	0	20.4444	1	8.3	1	1	3	2	1	0	0
2	29	0	24.6094	1	5.2	1	1	3	1	0	0	0
2	25	0	26.4024	1	5	1	1	1	2	1	0	0
2	33	0	25.7778	1	5.3	2	2	3	1	1	0	0
2	44	1	20.9572	1	7.7	1	2	3	1	1	0	0
2	34	0	26.2222	0	4.9	1	1	3	1	1	1	1
2	29	0	20.4444	1	5.8	1	1	2	1	0	0	0
2	33	0	23.4375	0	14.1	1	1	3	1	1	1	1
2	40	1	27.1816	0	6.9	1	2	3	2	0	1	1
2	36	1	22.5827	1	6.8	2	2	3	1	0	0	0
2	25	0	22.8624	1	5.7	1	1	3	1	1	1	0
2	32	0	18.026	0	6.5	1	1	3	1	1	1	1
2	23	0	21.2279	1	6	1	1	3	1	1	0	0
2	33	0	28.6501	1	4.9	1	1	3	1	1	1	1
2	30	0	22.0604	1	9.4	1	1	3	1	1	1	0
2	28	0	17.0088	0	6.4	1	1	3	1	1	0	0
2	40	1	21.3593	1	10	1	1	3	1	0	0	0
2	31	0	23.4375	1	6.8	1	1	3	2	0	1	0
2	35	1	20.0046	1	7.6	1	1	3	1	1	1	1
2	40	1	25.2691	1	13.3	3	1	3	2	0	1	1
2	39	1	22.5466	0	6.3	1	1	1	1	1	0	0
2	38	1	20.8325	1	5.8	2	2	3	1	1	1	0
2	31	0	30.1103	1	5.6	1	1	3	1	1	1	0
2	31	0	20.83	1	6.4	1	1	3	1	0	1	1
2	35	1	17.878	1	7.3	1	1	2	1	0	0	0
2	29	0	26.2336	1	5.4	1	1	2	1	1	1	1
2	26	0	17.4191	0	5.6	1	1	2	1	1	1	1
2	32	0	21.2654	1	5.4	1	1	3	2	1	1	1
2	31	0	21.6413	1	7.2	2	2	2	1	1	1	1
2	23	0	25.0762	1	5.2	1	1	3	1	1	1	1
2	29	0	26.2917	1	6.3	1	1	3	2	1	1	1
2	26	0	22.3757	0	6.6	1	1	3	1	1	1	1
2	34	0	22.2291	0	5.1	3	2	3	2	1	1	1
2	32	0	22.0386	0	4.6	1	1	3	2	1	1	1
2	30	0	24.3496	1	6.8	4	1	2	1	1	1	1
2	36	1	24.6548	0	4.7	1	1	3	1	1	1	1
2	28	0	20.0692	0	6.7	1	1	2	1	1	1	0
2	35	1	22.8928	1	6.7	1	1	3	1	1	1	1
2	27	0	26.5625	0	5.3	1	1	3	1	1	1	1
2	42	1	18.369	1	9.4	1	1	3	2	0	0	0
2	24	0	23.4	0	7.8	1	1	1	1	1	0	0
2	33	0	27.7177	1	5.8	1	1	3	1	1	1	1
2	40	1	23.634	1	8.6	1	1	3	2	1	1	1
2	29	0	23.9334	1	7.3	1	1	3	1	1	1	1
2	31	0	24.4646	1	6	1	1	3	1	1	1	1
2	34	0	24.9199	0	8	1	1	3	1	1	1	0
2	30	0	22.6003	0	7.3	1	1	3	1	1	1	1
2	29	0	24.0346	0	6.7	1	1	3	2	1	1	1
2	26	0	28.0404	0	4.3	1	1	3	1	1	1	1
2	32	0	24.5243	1	6	1	1	3	1	1	1	1
2	34	0	25.3333	1	5.3	1	1	3	1	1	1	1
2	30	0	21.4844	0	5.2	1	1	3	1	1	1	1
2	29	0	22.7467	0	3.6	1	1	2	1	1	0	0
2	33	0	20.202	1	6.8	1	1	3	1	1	1	1
2	24	0	30.478	0	4.3	1	1	2	2	1	1	1
2	31	0	17.2111	1	5.9	1	1	3	1	1	0	0
2	41	1	25.3155	0	7.8	1	1	3	1	0	0	0
2	31	0	21.9671	0	4.8	1	2	2	1	1	1	1
2	28	0	22.0317	0	6.8	1	1	3	1	0	0	0
2	30	0	26.079	0	5.5	3	1	3	1	0	0	0
2	37	1	26.8386	1	5.1	1	1	2	2	1	1	1
2	28	0	25.204	1	6.2	1	1	3	1	1	0	0
2	36	1	25.7202	1	4.4	1	1	3	1	1	0	0
2	36	1	23.4375	1	9	1	1	3	1	1	1	1
2	46	1	25.3906	1	8.5	1	1	3	2	1	1	1
2	33	0	18.1955	0	8.7	1	1	2	1	1	0	0
